# Supplementary material for: Rice Husk as a Sustainable Amendment for Heavy Metal Immobilization in Contaminated Soils: A Pathway to Environmental Remediation
Source: Toxics. 2024 Oct 29;12(11):790. doi: 10.3390/toxics12110790 (PMC11597911; doi:10.3390/toxics12110790)
Supplement: Supplementary file 1 [file toxics-12-00790-s001.zip]

Archive with 1 entries (1 files):
- toxics-3280876-supplementary.pdf
